# Supplementary material for: Genomic Characterisation of Pyometra-Associated Escherichia coli in a Lombardy Veterinary Clinic: A Nanopore-Based Case Series
Source: Antibiotics (Basel). 2026 Feb 15;15(2):212. doi: 10.3390/antibiotics15020212 (PMC12937276; doi:10.3390/antibiotics15020212)
Supplement: Supplementary file 1 [file antibiotics-15-00212-s001.zip › Supplemental Table S1.xlsx]

## Sheet: Foglio1
Assembly	ID	ST	Serotype	Phylogroup	Completeness	Contamination	Contig_N50	Genome_Size	GC_Content	Total_Contigs	CDS	rRNA	tRNA	tmRNA
GCA_029457675	BRZL_1	12	O4:H5	B2	100.0	1.06	5199489	5270257	50	2	5478	22	87	1
GCA_029457735	BRZL_2	961	O4:H5	B2	100.0	1.37	224505	5130043	50	92	4716	11	86	1
GCA_029457785	BRZL_3	12	O4:H5	B2	100.0	1.17	118716	5185944	50	123	4812	10	82	1
GCA_029457855	BRZL_4	646	O22:H5	B2	100.0	1.08	108065	5263041	50	122	4925	14	83	1
GCA_029457915	BRZL_5	372	O15:H31	B2	100.0	0.98	139990	5040268	50	102	4701	13	81	1
GCA_029457965	BRZL_6	13692	O4:H5	B2	100.0	0.61	140868	5132982	50	121	4769	10	83	1
GCA_029457995	BRZL_7	457	O11:H25	F	100.0	1.89	43839	4977470	50	226	4588	12	79	1
GCA_029458005	BRZL_8	372	O83:H31	B2	100.0	0.91	160326	5094403	50	110	4761	14	80	1
GCA_045796685	FNLD_1	372	O156:H14	B2	100.0	0.92	401802	5118585	50	108	4811	5	76	1
GCA_045796705	FNLD_2	162	O75:H31	B2	100.0	0.08	154605	5131797	51	276	4800	7	86	1
GCA_045796725	FNLD_3	372	O4:H5	B2	100.0	0.9	332021	5096175	50	73	4816	8	80	1
GCA_045796785	FNLD_4	-	O75:H31	B2	100.0	1.03	262403	5158549	50	181	4810	10	80	1
GCA_045796845	FNLD_5	127	O6:H31	B1	100.0	0.65	246844	5144310	50	125	4747	7	80	1
GCA_045796855	FNLD_6	372	O83:H31	B2	100.0	0.9	346683	5097446	50	79	4816	9	81	1
GCA_045796905	FNLD_7	1426	O8:H16	B2	100.0	0.12	387166	4821180	51	80	4476	8	83	1
GCA_045796925	FNLD_8	537	O75:H5	B2	100.0	0.62	678978	4735595	51	42	4358	4	77	1
GCA_045796965	FNLD_9	131	O25:H4	B2	100.0	1.12	319859	4987009	51	62	4615	7	81	1
GCA_045797035	FNLD_10	1426	O2:H31	B2	100.0	0.13	387305	4823587	51	85	4474	10	84	1
GCA_045797065	FNLD_11	537	O8:H16	B1	100.0	0.62	735374	4737915	51	43	4360	4	78	1
GCA_045797085	FNLD_12	372	O75:H5	B2	100.0	0.89	366689	5098220	50	79	4822	10	79	1
GCA_045797145	FNLD_13	372	O83:H31	B2	100.0	0.93	224369	5029098	50	174	4666	5	80	1
GCA_045797165	FNLD_14	131	O83:H31	B2	100.0	1.12	319851	4986781	51	61	4615	6	80	1
GCA_045797225	FNLD_15	1426	O25:H4	B2	100.0	0.13	387305	4855699	51	80	4518	8	84	1
GCA_045797245	FNLD_16	2015	O8:H16	C	100.0	0.95	199315	4955573	51	87	4515	3	78	1
GCA_045797265	FNLD_17	12	O2:H14	B2	100.0	0.66	223410	5129467	50	172	4727	8	80	1
GCA_045797285	FNLD_18	12	O4:H5	B2	100.0	0.97	208471	5066839	51	115	4702	6	77	1
GCA_045797295	FNLD_19	929	O4:H5	C	100.0	0.51	237653	4859150	51	63	4488	6	79	1
GCA_045797325	FNLD_20	2015	O8/O61:H19	B2	100.0	1.02	199333	4960245	51	82	4501	10	77	1
GCA_045797345	FNLD_21	131	O2:H14	B2	100.0	1.1	478192	4986081	51	61	4620	4	80	1
GCA_045797365	FNLD_22	372	O25:H4	B2	100.0	0.93	205005	5029376	50	169	4671	6	80	1
GCA_045797375	FNLD_23	372	O83:H31	C	100.0	1.13	201503	5225946	50	138	4887	9	79	1
GCA_045797395	FNLD_24	12	O75:H31	B2	100.0	0.66	341986	5114873	50	167	4717	5	76	1
GCA_045797425	FNLD_25	929	O4:H5	B2	100.0	0.51	248753	4859879	51	66	4487	5	80	1
GCA_045797445	FNLD_26	491	O156:H14	B2	100.0	0.64	368820	4898472	51	65	4483	7	80	1
GCA_045797465	FNLD_27	2015	O54:H45	B2	100.0	1.02	202933	4958592	51	86	4505	10	77	1
GCA_045797485	FNLD_28	372	O2:H14	B2	100.0	0.93	230617	5028963	50	168	4666	5	80	1
GCA_045797495	FNLD_29	372	O83:H31	B2	100.0	1.12	198723	5226763	50	159	4880	10	80	1
GCA_045797525	FNLD_30	12	O83:H31	B2	100.0	0.66	233126	5130270	50	166	4731	9	78	1
GCA_045797545	FNLD_31	929	O4:H5	B2	100.0	0.51	237649	4859173	51	66	4490	5	81	1
GCA_045797565	FNLD_32	491	O156:H14	B2	100.0	0.64	378833	4898344	51	60	4478	7	80	1
GCA_045797585	FNLD_33	372	O54:H45	B2	100.0	1.13	262233	5226137	50	147	4881	10	78	1
GCA_045797595	FNLD_34	372	O75:H31	B2	100.0	0.86	385358	5119809	50	118	4806	5	79	1
GCA_045797605	FNLD_35	372	O2:H31	B2	100.0	0.92	190913	5206822	50	169	4833	9	81	1
GCA_045797645	FNLD_36	12	O75:H31	B2	100.0	1.06	215636	5068703	51	101	4722	7	77	1
GCA_045797665	FNLD_37	-	O4:H5	B2	100.0	1.03	307932	5154171	50	196	4784	10	80	1
GCA_045797685	FNLD_38	491	O4:H31	B2	100.0	0.64	369092	4898110	51	64	4480	7	80	1
GCA_045797705	FNLD_39	12	O54:H45	B2	100.0	0.97	237791	5067834	51	112	4706	5	78	1
GCA_045797725	FNLD_40	372	O4:H31	B2	100.0	0.85	346819	5125277	50	98	4819	10	78	1
GCA_045797735	FNLD_41	162	O2:H31	B2	100.0	0.08	167472	5120321	51	340	4774	7	76	1
GCA_045797765	FNLD_42	372	O8/O61:H19	B2	100.0	0.93	201423	5209949	50	159	4839	9	84	1
GCA_045797785	FNLD_43	537	O75:H31	B2	100.0	0.62	550769	4737822	51	44	4360	6	76	1
GCA_045797805	FNLD_44	-	O75:H5	B2	100.0	1.09	306810	5147692	50	189	4777	6	76	1
GCA_045797865	FNLD_45	372	O4:H31	B2	100.0	0.87	184897	5208678	50	174	4828	10	81	1
